# Supplementary material for: Effect of growth hormone adjuvant treatment on oocyte retrieval in patients with poor ovarian response and no viable embryos in previous in vitro fertilization (IVF) cycles
Source: PeerJ. 2026 Mar 16;14:e21000. doi: 10.7717/peerj.21000 (PMC13001661; doi:10.7717/peerj.21000)
Supplement: Supplemental Information 1 [file peerj-14-21000-s001.xlsx]

## Sheet: POR
female age	female age_0	male age	male age_0	BMI (kgm2）	BMI (kgm2）_0	basic FSH	basic FSH_0	basic LH	basic LH_0	E2	E2_0	protocol	protocol_0	AFC	AFC_0	duration of COS	duration of COS_0	E2 level on hCG trigger day	E2 level on hCG trigger day_0	Endometrium thickness on hCG trigger day	endometrium thickness on hCG trigger day_0	LH level on hCG day	LH level on hCG day_0	FSH level on hCG day	FSH level on hCG day_0	P level on hCG trigger day	P level on hCG trigger day_0	Number of oocytes retrieved	Number of oocytes retrieved_0	Number of 2PN	Number of 2PN_0	Number of transferable embryos	Number of transferable embryos_0
41	41	49	49	20.3	20.3	22.45	22.45	13.95	13.95	36.55	36.55	4	4	4	4	8	9	488.35	955.02	6	7	11.82	8.16	23.95	14.54	1.07	0.44	2	2	1	2	0	0
33	33	34	34	21.3	21.3	8.11	8.11	3.24	3.24	61.84	61.84	1	2	6	6	8	7	2003.98	580	7	5.5	6.58	11.74	19.6	17.55	0.85	1	8	1	2	1	3	0
45	44	42	42	22.9	22.9	1.66	1.66	5.29	5.29	117.55	117.55	4	4	1	1	11	10	347	924	9.5	12	22.52	34.67	16.59	9.18	1.31	1	2	1	1	1	1	0
39	39	40	39	24.4	24.4	44.83	44.83	7.53	7.53	16.57	16.57	4	4	5	5	7	8	974.82	940	8	8	10.54	15.13	11.53	12.39	0.38	0.74	2	1	2	1	2	0
40	39	41	41	26.6	26.6	12.27	12.27	3.76	3.76	60.22	60.22	4	4	4	4	8	8	602.36	456.08	6	6.5	15.14	14.07	8.6	10.96	0.55	0.41	1	1	1	1	1	0
42	41	44	44	22.6	22.6	5.83	5.83	9.14	9.14	63.13	63.13	4	4	8	8	8	10	676.82	568	7	6.5	6.76	3.63	16.55	16.77	0.5	0.53	1	2	0	1	0	0
40	40	42	42	25.2	25.2	14.07	14.07	3.61	3.61	32.83	32.83	4	4	5	5	7	8	1348.13	2180.44	6.5	11.5	9.15	1.91	18.88	20.81	0.88	0.49	1	3	1	1	0	0
45	45	43	42	25.8	25.8	20.47	20.47	6.64	6.64	1.43	1.43	4	4	6	6	8	10	328.43	443.23	5	5.5	10.04	13.66	32.37	27.42	0.4	0.6	1	1	1	0	0	0
41	40	42	41	23.4	23.4	9.1	9.1	4.62	4.62	48.18	48.18	4	4	7	7	8	7	3559	1228	6	7	11.4	12.08	18.59	18.66	1.16	0.97	7	1	5	0	1	0
46	46	35	35	22.5	22.5	13.63	13.63	3.22	3.22	6.63	6.63	4	3	7	7	9	12	971.91	1450.07	3	5	9.79	8.05	6.42	24.66	0.58	0.49	1	1	1	0	0	0
44	43	43	43	22.1	22.1	8.56	8.56	5.93	5.93	36.93	36.93	4	4	7	7	6	8	1014.72	796	4.5	5	6.11	8.17	6.43	21.25	0.45	0.8	2	2	2	2	1	0
40	40	40	40	23	23	5.41	5.41	3.2	3.2	145	145	4	2	8	8	7	16	306.48	303.65	9	4	7.45	14.31	22.05	36.82	0.11	0.7	0	0	0	0	0	0
45	45	45	44	23.6	23.6	13.7	13.7	8.07	8.07	62.38	62.38	4	4	3	3	9	9	725.1	1358.27	4.5	7.5	7.96	1.8	12.96	20.28	0.76	0.85	2	3	2	3	0	0
40	40	41	41	26	26	8.46	8.46	11.05	11.05	30.06	30.06	4	4	5	5	10	10	744.51	719.01	3.5	7.5	5.39	5.49	9.31	8.4	0.29	0.19	2	2	1	1	1	0
41	41	40	39	25.4	25.4	9.06	9.06	3.26	3.26	33.38	33.38	4	4	7	7	8	8	4261	2695	10	11	19.41	2.51	16.27	19	2.3	0.83	1	3	0	1	0	0
36	36	37	36	29.7	29.7	10.55	10.55	3.57	3.57	16	16	4	4	5	5	10	11	1058.94	1192.03	7.5	11	7.57	3.79	7.77	24.89	0.42	0.43	2	3	2	2	2	0
41	41	54	54	20.6	20.6	11.58	11.58	3.57	3.57	35	35	4	4	5	5	15	7	1429.44	351.28	8	7.5	8.24	14.23	22.07	43.63	0.88	0.29	2	1	2	0	2	0
43	43	41	41	21	21	19.93	19.93	5.29	5.29	37	37	4	1	2	2	9	16	3802.02	6342.88	9	11	0.83	2.22	14.32	8.95	1	0.35	11	16	5	3	0	0
44	44	39	39	23.2	23.2	10.22	10.22	6.98	6.98	34	34	4	1	4	4	7	8	1430.72	594.36	6.5	6	9.23	10.01	16.68	16.81	0.86	1.12	3	1	1	0	0	0
42	42	42	42	25.2	25.2	7.52	7.52					4	4	6	6	8	7	1373.56	600.51	7	7	7.2	12.75	23.2	25.93	1.03	0.59	2	1	1	0	1	0
44	44	44	44	24.1	24.1	3.6	3.6	7.31	7.31	299	299	4	4	4	4	7	4	1053.06	538.76	5.5	5.5	4.98	16.89	21.05	39.5	0.7	0.96	2	0	1	0	1	0
37	37	39	39	22.9	22.9	12.57	12.57	4.52	4.52	49	49	4	4	3	3	10	10	1248.39	937.87	6.5	5.5	10.3	9.36	9.18	9.14	1.31	0.46	3	1	3	1	2	0
42	42	44	44	23.1	23.1	6.58	6.58	3.13	3.13	27	27	4	4	5	5	7	6	456.86	934.52	6	6.5	10.34	4.96	16.2	22.24	0.51	0.33	0	2	0	2	0	0
41	40	40	40	24.9	24.9	14.13	14.13	4.32	4.32	49	49	4	1	4	4	6	2	849.77	919.63	5.5	5.5	6.29	3.74	9.87	16.9	0.8	0.51	2	2	2	0	1	0
42	42	50	50	26.8	26.8	11.88	11.88	3.02	3.02	21.77	21.77	4	4	6	6	8	7	6782.68	2447.36	6.5	9	1.39	0.97	16.15	8.32	1.33	0.35	27	14	11	10	2	0
41	41	41	41	22.3	22.3	5.94	5.94	3.53	3.53	61.58	61.58	4	2	10	10	8	8	224.24	345.4	6.5	7	7.16	8.52	31.4	23.1	0.29	0.36	1	1	1	0	1	0
42	42	47	47	24.7	24.7	5.83	5.83	3.54	3.54	45.88	45.88	4	4	5	5	7	8	821	1325.11	11	6.5	4.77	9.82	29.13	20.6	0.81	1.45	2	3	0	0	0	0
45	44	45	44	21.6	21.6	6.7	6.7	3.15	3.15	49.44	49.44	3	3	10	10	12	16	559.39	570	6	9	9.4	15.35	15.64	34.52	0.47	0.57	1	1	0	0	0	0
30	30	32	31	21.5	21.5	10.7	10.7	3.42	3.42	40	40	4	4	5	5	8	8	400.92	958.58	7	6	0.73	1.13	25.27	34.03	0.62	0.6	1	1	0	0	0	0
38	37	37	37	19.7	19.7	11.17	11.17	9.55	9.55	36.96	36.96	1	4	6	6	9	10	2105.88	589.95	7	5.5	11.08	14.65	11.75	41.35	0.72	0.95	4	1	3	1	1	0
25	25	28	28	20.8	20.8	5.24	5.24	4.82	4.82	52.14	52.14	4	2	5	5	10	13	333.14	408	9.5	8.5	7.18	5.57	11.57	20.81	0.65	0.21	1	1	0	1	0	0
44	43	46	45	22.7	22.7	23.65	23.65	9.94	9.94	37.88	37.88	4	4	3	3	9	0	4800.96	8652	8.5	11	1.09	1.39	23.44	9.71	1.18	0.75	12	18	7	10	0	0
45	45	43	43	21.8	21.8	12.97	12.97	4.99	4.99	39.01	39.01	4	4	5	5	6	11	2082.09	1550.14	5.5	4.5	6.45	8.98	27.38	22.28	1.07	0.87	4	1	0	0	0	0
43	42	50	50	19.7	19.7	7.78	7.78	1.77	1.77	49.09	49.09	4	1	7	7	11	7	345	613.88	11	13.5	1.98	3.62	14.8	16.5	0.46	0.39	4	1	2	1	2	0
48	47	52	51	24.8	24.8	14.37	14.37	4.82	4.82	71.25	71.25	4	4	3	3	13	7	536.99	412.39	5.5	6	6.93	8.53	9.24	25.47	0.87	0.48	1	1	1	1	1	0
29	28	31	30	23.4	23.4	20.65	20.65	6.24	6.24	9.86	9.86	4	4	5	5	6	7	253	1512.75	5.5	8	14.4	6.77	37.1	8.93	1.71	0.75	1	3	1	2	1	0
31	30	38	38	22.3	22.3	3.45	3.45	3.38	3.38	86.75	86.75	4	4	2	2	11	14	3037.9	405.63	6.5	4.5	1.62	24.79	14.86	4.91	0.62	0.61	9	1	8	1	4	0
42	42	44	44	20.3	20.3	7.55	7.55	2.72	2.72	36.52	36.52	3	4	9	9	9	8	1515.51	1304	7	7.5	6.16	8.51	10.02	17.18	1.07	0.87	3	1	2	0	2	0
45	45	46	46	21.1	21.1	17	17	4.33	4.33	100.84	100.84	4	1	2	2	10	4	1362.4	1584.57	6.5	7.5	10.54	14.83	7.38	13.27	0.59	0.89	3	3	1	0	1	0
43	42	41	41	19.5	19.5	10.1	10.1	4.43	4.43	244	244	4	4	5	5	9	5	5084.14	3739	10	7	0.79	1.08	12	23.87	1.78	0.91	16	6	7	1	1	0
41	41	39	39	20.3	20.3	9.97	9.97	5.6	5.6	137.87	137.87	4	4	6	6	6	7	445.97	774.55	5	4.5	19.16	7.06	22.48	6.98	1.22	0.93	1	1	1	1	0	0
41	40	42	42	16.9	16.9	16.15	16.15	2.96	2.96	38.93	38.93	4	4	8	8	12	15	635.91	1024.9	5	5.5	10.11	11.88	20.53	22.32	0.52	1.28	2	2	0	2	0	0
38	38	41	41	21	21	5.37	5.37	7.15	7.15	406.24	406.24	1	4	4	4	3	10	1500	1166	9.5	5	8.24	21.9	17.14	9.46	2.85	1.48	5	1	0	1	0	0

## Sheet: Ctrl
female age	male age	BMI（kg/m2)	AFC	basic FSH	basic LH	E2	protocol	duration of COS	E2 level on hCG trigger day	Endometrium thickness on hCG trigger day	LH level on hCG day	FSH level on hCG day	P level on hCG trigger day	Number of oocytes retrieved	Number of 2PN	Number of transferable embryos	female age_1	male age_1	BMI（kg/m2)_1	AFC_1	basic FSH_1	basic LH_1	E2_1	protocol_1	duration of COS_1	E2 level on hCG trigger day_1	Endometrium thickness on hCG trigger day_1	LH level on hCG day_1	FSH level on hCG day_1	P level on hCG trigger day_1	Number of oocytes retrieved_1	Number of 2PN_1	Number of transferable embryos_1
40	42	24.7	7	22.61	10.42	39.57	4	10	727.61	4.5	6.99	12.09	0.46	2	0	0	40	42	24.7	7	22.61	10.42	39.57	6	8	2949	5.5	5.57	22.3	0.55	5	4	2
32	36	23.2	5	12.31	3.17	28.14	4	7	722.59	3.5	9.18	15.74	0.89	0	0	0	33	36	23.2	5	12.31	3.17	28.14	5	8	1281.92	5	11.66	14.63	1.26	1	0	0
47	27	23.8	1	2.4	1.88	264.14	4	7	372.61	5	4.72	17.67	0.57	1	0	0	47	27	23.8	1	2.4	1.88	264.14	5	8	878	4	20.4	32.4	0.48	1	1	0
39	42	21.1	5	7.18	3.12	46.58	4	7	756.96	6	7.76	13.01	1.25	1	0	0	39	42	21.1	5	7.18	3.12	46.58	5	9	2577.56	6	10.6	22.39	2.09	5	4	4
41	36	22.1	4	14.1	5.3	48.59	4	10	576.23	4.5	10.57	8.28	0.23	2	0	0	41	36	22.1	4	14.1	5.3	48.59	5	7	689	5	12.55	13.53	0.44	1	1	1
44	47	22.6	2	5.55	7.41	472.19	4	7	806.6	5	10.15	10.52	0.53	1	0	0	44	48	22.6	2	5.55	7.41	472.19	4	7	897.77	5.5	10.76	27.64	0.83	3	2	2
41	43	24.4	6	10.47	6.09	21	1	17	281.31	5	6.82	12.57	0.69	1	1	0	41	43	24.4	6	10.47	6.09	21	5	7	418.07	4	8.98	19.09	0.37	1	0	0
44	41	24	3	7.18	2.46	21	4	8	779.19	6.5	10.39	22.99	0.75	1	1	0	44	41	24	3	7.18	2.46	21	5	8	899.83	5.5	11.5	18.86	0.79	1	1	1
43	45	24.4	3	11.9	4.26	74.9	4	7	752.8	6	6.94	6.4	0.34	1	0	0	44	46	24.4	3	11.9	4.26	74.9	5	7	1176.92	7	11.87	7.8	0.85	2	2	2
45	47	21.1	5	26.38	9.75	16	4	10	437.47	5	21.14	27.66	0.28	1	0	0	45	47	21.1	5	26.38	9.75	16	5	17	692.25	5.5	3.07	25.67	1.09	1	1	1
43	45	24.2	4	14.19	3.83	27.78	4	15	545.89	4.5	17.38	35.75	0.53	2	2	0	43	45	24.2	4	14.19	3.83	27.78	5	17	338.49	4.5	7.35	21.56	0.65	0	0	0
39	40	24.5	3	18.52	5.88	19	1	8	1155.93	4	13.22	26.31	0.85	2	2	0	39	40	24.5	3	18.52	5.88	19	5	6	298.9	4	10.45	25.6	0.52	1	1	1
45	49	19.8	6	40.01	14.21	24	4	8	608.9	7.5	34.8	35.03	0.52	1	0	0	45	50	19.8	6	40.01	14.21	24	1	6	520.36	8.5	4.69	12.63	0.29	1	1	1
40	42	21.4	4	7.52	2.94	73.77	4	9	1510.26	4.5	9	7.08	0.37	3	3	0	40	42	21.4	4	7.52	2.94	73.77	5	8	1469.58	6	11.76	7.08	0.59	2	2	1
43	44	25.3	6	6.83	2.23	57	1	8	1503	7.5	43.1	20.3	2.98	5	3	0	44	44	25.3	6	6.83	2.23	57	5	7	429.15	6	3.83	7.28	0.19	1	1	1
36	39	22.9	3	15.76	7.3	22	4	5	436.07	6	2.73	29.56	0.59	0	0	0	36	40	22.9	3	15.76	7.3	22	1	2	628	10	6.55	18.74	0.56	0	0	0
44	39	23.2	4	10.22	6.98	34	4	8	1192.03	11	3.79	24.89	0.43	3	2	0	44	39	23.2	4	10.22	6.98	34	5	7	1058.94	7.5	7.57	7.77	0.42	2	2	2
45	46	21.1	2	17	4.33	100.84	4	6	482.45	9.5	13.1	25.71	0.81	1	1	0	45	47	21.1	2	17	4.33	100.84	5	16	835.31	9.5	13.08	21.77	1.24	1	1	1
42	34	23.7	7	7.38	2.62	32.29	4	9	721.94	5.5	7.01	14.68	1.34	1	0	0	45	37	23.7	7	7.38	2.62	32.29	5	20	357.22	5	18.31	26.37	0.58	1	1	0
38	40	21.5	6	13.19	24.46	261.08	4	8	306	9.5	27.11	34.75	0.93	1	1	0	39	42	21.5	6	13.19	24.46	261.08	5	8	648.03	6	17.65	34.49	0.3	1	0	0
44	52	20.7	4	16.87	5.71	34.82	1	10	887	7	12.2	39.13	0.91	1	0	0	44	52	20.7	4	16.87	5.71	34.82	5	8	976.82	7	11.84	26.08	0.57	1	1	1
44	48	22.4	4	7.27	2.25	130	1	6	571.82	5	10.57	38.61	0.74	1	0	0	44	48	22.4	4	7.27	2.25	130	5	7	423.94	5.5	4.29	5	0.14	0	0	0
36	39	26.4	6	16.85	5.97	27.62	4	8	626.6	6.5	8.66	20.68	1.3	1	0	0	37	39	26.4	6	16.85	5.97	27.62	5	9	495.5	5.5	7.19	27.49	0.63	2	1	0
43	46	24.1	7	7.97	5.03	42.81	4	6	598	4.5	9.63	31.08	1.02	2	1	0	43	46	24.1	7	7.97	5.03	42.81	4	7	2249.86	5.5	11.81	29.73	0.86	6	5	4
43	42	20.2	7	9.59	8.95	17	4	6	282.99	9	5.12	6.8	0.29	1	0	0	43	42	20.2	7	9.59	8.95	17	5	7	933.31	8	13.51	11.08	1.09	2	2	2
41	42	27.6	3	10.19	10.51	64.45	4	10	1300.71	9	14.24	10.3	1.37	1	0	0	41	42	27.6	3	10.19	10.51	64.45	5	14	497.1	9	18.62	25.01	1.4	1	1	0
40	41	23.4	7	9.1	4.62	48.18	1	7	919.63	5.5	3.74	16.9	0.51	2	2	0	41	42	23.4	7	9.1	4.62	48.18	5	8	849.77	5.5	6.29	9.87	0.8	2	2	1
47	69	21.5	3	4.65	1.15	82.38	4	12	545	4.5	23.82	45.36	1.04	1	0	0	47	69	21.5	3	4.65	1.15	82.38	5	6	516	4.5	10.31	16.79	0.74	1	1	0
37	38	17.5	4	6.82	5.08	33.48	4	8	848	4.5	26.17	9.89	0.47	2	1	0	38	39	17.5	4	6.82	5.08	33.48	5	10	1528	4	23.91	29.81	1	2	1	0
38	32	20	6	19.72	9.12	42	2	9	522.22	8.5	1.36	37.52	0.33	2	0	0	39	33	20	6	19.72	9.12	42	5	12	2063	7	15.29	5.95	1.45	4	1	1
25	28	20.8	5	5.24	4.82	52.14	2	13	613.88	13.5	3.62	16.5	0.39	1	1	0	25	28	20.8	5	5.24	4.82	52.14	5	8	345	11	1.98	14.8	0.46	4	2	2
45	53	25.5	6	12.5	6.36	62.75	4	15	525.87	5.5	11.09	19.09	0.38	2	0	0	45	53	25.5	6	12.5	6.36	62.75	5	12	693.74	8	9.8	23.56	1.19	2	1	1
43	42	20.2	7	9.59	8.95	17	4	6	282.99	9	5.12	6.8	0.29	1	0	0	43	42	20.2	7	9.59	8.95	17	5	7	933.31	8	13.51	11.08	1.09	2	2	2
44	47	23.4	2	21.23	5.09	26	4	8	695.12	5.5	6.83	18.24	0.32	1	1	0	45	47	23.4	2	21.23	5.09	26	5	8	584.87	4.5	6.85	22.31	0.2	1	0	0
46	45	25	2	8.83	6.96	42.51	4	7	823	5.5	13.75	13.06	1.34	1	0	0	46	45	25	2	8.83	6.96	42.51	5	11	1518.54	6	15.14	7.57	1.83	1	0	0
33	33	22.3	6	6.24	3.45	71.09	4	8	507	7.5	11.55	17.76	1.13	1	0	0	33	33	22.3	6	6.24	3.45	71.09	5	8	323	8	13.48	25.8	1.06	1	0	0
31	28	25.9	6	5.53	3.87	39	4	8	456	7	2.35	15.24	0.29	2	1	0	31	28	25.9	6	5.53	3.87	39	3	9	418	11	3.12	14.87	0.33	2	2	2
37	40	23.4	2	12.79	5.88	6.05	4	21	845	5	0.94	20.39	0.69	3	3	0	38	40	23.4	2	12.79	5.88	6.05	5	8	758	5	5.87	12.5	0.83	1	1	0
44	45	19.6	1	34.54	3.14	19	4	5	1156.79	7	4.42	18.03	0.54	2	1	0	45	45	19.6	1	34.54	3.14	19	5	4	608.95	7	4.64	13.18	0.5	1	1	1
46	50	23.9	5	10.44	4.23	45.08	4	7	692	5	7.95	13.69	0.55	1	1	0	46	50	23.9	5	10.44	4.23	45.08	5	7	904	23.9	11.45	9.29	0.5	2	2	1
38	37	19.7	6	11.17	9.55	36.96	4	8	1217	6.5	4.7	18.77	0.42	1	1	0	38	37	19.7	6	17.95	10.23	59.23	1	9	2251	19.23	4.26	19.23	0.84	2	1	0
27	28	18.8	5	16.49	6.82	47	3	10	694	8	4.85	17.59	0.47	2	0	0	28	28	18.8	5	16.49	6.82	47	4	8	837	5.5	20.83	37.05	0.75	2	0	0
45	44	27.2	3	15.45	8.14	64.74	4	10	493	5.5	5.69	6.84	1.94	1	0	0	45	44	27.2	3	15.45	8.14	64.74	5	11	428	5	6.36	7.75	1.32	2	2	0
